# Supplementary material for: Accurate Diagnosis and Survival Prediction of Bladder Cancer Using Deep Learning on Histological Slides
Source: Cancers (Basel). 2022 Nov 25;14(23):5807. doi: 10.3390/cancers14235807 (PMC9737237; doi:10.3390/cancers14235807)
Supplement: Supplementary file 1 [file cancers-14-05807-s001.zip]

Archive with 1 entries (1 files):
- cancers-2024115-supplementary.pdf
